# Supplementary material for: Optical Genome Mapping for the Molecular Diagnosis of Facioscapulohumeral Muscular Dystrophy: Advancement and Challenges
Source: Biomolecules. 2023 Oct 24;13(11):1567. doi: 10.3390/biom13111567 (PMC10669274; doi:10.3390/biom13111567)
Supplement: Supplementary file 1 [file biomolecules-13-01567-s001.zip]

Archive with 1 entries (1 files):
- biomolecules-2583332-supplementary.pdf
